# Supplementary material for: Actual and perceived motor competence: Are children accurate in their perceptions?
Source: PLoS One. 2020 May 13;15(5):e0233190. doi: 10.1371/journal.pone.0233190 (PMC7219767; doi:10.1371/journal.pone.0233190)
Supplement: S1 Dataset — (XLSX) [file pone.0233190.s001.xlsx]

## Sheet: Data set
Sample	Age	Gender	PMSC2-1	PMSC2-2	PMSC2-3	PMSC2-4	PMSC2-5	PMSC2-6	PMSC2-7	PMSC2-8	PMSC2-9	PMSC2-10	PMSC2-11	PMSC2-12	PMSC2-13	PMSC2-14	PMSC2-15	PMSC2-16	PMSC2-17	PMSC2-18	Running	Galloping	Hopping	Leaping	Jumping	Sliding	Striking	Dribbling	Catching	Kicking	Throwing	Rolling a ball
1	6	girl	3	2	3	1	3	2	2	2	2	3	3	3	3	2	2	2	2	3	4	4	4	3	4	3	3	3	3	4	2	2
1	6	girl	3	3	2	3	3	3	1	2	3	2	3	2	4	3	2	2	2	3	4	1	3	3	4	4	5	3	2	4	3	4
1	6	girl	3	3	3	2	4	2	4	1	3	1	4	3	4	1	3	2	2	2	4	4	3	3	4	4	5	2	3	4	3	4
1	6	girl	3	3	2	3	3	2	3	3	3	2	3	3	3	3	2	2	3	2	4	3	5	3	2	4	3	2	2	3	3	2
1	6	girl	3	3	3	2	2	4	2	2	3	1	4	4	4	4	1	2	3	2	4	2	5	3	3	4	2	4	1	4	4	3
1	6	girl	4	2	3	3	4	3	2	3	4	1	3	3	1	2	2	1	4	4	4	4	5	2	4	4	2	3	2	4	2	3
1	6	girl	3	3	2	2	4	4	2	4	4	1	4	2	2	4	3	1	1	4	3	0	2	3	0	3	3	3	2	3	3	0
1	6	girl	4	3	3	3	4	4	1	4	4	1	4	4	4	2	3	1	1	1	4	3	3	3	2	4	5	4	3	3	2	4
1	6	girl	3	3	3	4	4	3	2	3	3	2	3	4	3	2	2	4	2	3	4	1	3	3	4	4	5	2	3	2	1	4
1	6	girl	4	2	4	2	4	4	4	3	2	2	2	3	2	3	2	3	3	4	3	2	4	3	4	3	4	2	2	3	2	3
1	6	girl	4	2	3	3	3	4	4	2	2	4	3	2	3	4	2	2	4	3	3	3	3	2	1	4	3	3	3	1	1	2
1	6	girl	4	2	2	4	4	3	4	3	4	4	1	4	4	4	1	1	1	4	4	4	2	3	4	4	5	4	3	4	3	3
1	6	girl	4	4	3	3	4	4	4	3	4	2	4	3	4	3	2	1	2	1	4	3	5	3	4	4	4	2	3	3	4	3
1	6	girl	4	3	3	4	3	4	3	4	4	2	3	3	2	3	1	3	4	4	3	1	3	3	2	3	2	0	2	3	1	2
1	6	girl	4	3	4	2	1	4	4	4	3	1	3	3	2	4	4	4	3	4	3	3	3	3	2	4	4	3	3	2	1	2
1	6	girl	4	2	4	4	2	3	4	2	2	2	4	4	4	2	4	2	4	4	3	3	4	2	3	4	4	2	3	4	2	2
1	6	girl	3	4	3	2	3	4	4	4	3	3	4	2	4	4	3	2	2	4	4	2	4	2	4	3	4	3	2	4	3	4
1	6	girl	4	2	4	2	3	4	2	4	4	3	4	2	4	4	2	3	4	4	4	3	5	3	4	4	3	4	2	3	0	2
1	6	girl	4	3	2	3	4	3	2	3	4	2	4	4	4	4	4	3	4	3	4	3	3	3	3	3	3	1	2	3	2	1
1	6	girl	4	1	4	4	4	4	4	4	4	1	4	4	4	4	4	1	4	1	4	4	4	3	2	4	3	4	2	4	3	4
1	6	girl	3	3	4	3	3	3	4	3	3	4	3	3	4	4	3	4	4	3	3	3	4	3	2	4	3	4	3	4	1	3
1	6	girl	3	4	4	4	4	3	1	4	4	2	4	4	4	4	1	4	4	3	4	4	4	3	4	4	4	2	3	4	1	4
1	6	girl	4	4	4	4	3	4	4	4	2	3	4	4	2	3	2	4	3	4	4	3	4	3	2	3	2	0	0	2	2	1
1	6	girl	4	3	4	3	4	4	4	4	4	2	4	4	4	4	2	2	4	2	4	2	5	3	4	4	3	3	3	3	1	3
1	6	girl	3	3	3	3	3	3	4	3	4	4	4	4	4	4	3	3	4	4	3	4	4	2	3	4	4	2	3	3	1	3
1	6	girl	4	3	4	4	3	2	4	4	4	3	3	4	4	4	3	3	4	3	3	4	3	3	2	3	4	3	2	3	3	3
1	6	girl	4	1	4	4	4	1	4	4	4	1	4	4	4	4	4	4	4	4	3	3	5	2	3	4	4	3	3	3	4	4
1	6	girl	4	4	3	4	3	4	3	3	4	3	4	3	2	4	4	4	4	3	4	3	5	3	4	4	5	4	3	4	2	4
1	6	girl	4	2	4	1	4	3	4	4	4	2	4	4	4	4	4	4	4	4	4	3	3	3	4	3	3	1	3	4	3	3
1	6	girl	4	4	4	4	4	4	4	4	2	2	4	4	4	4	4	4	4	1	4	3	4	2	1	4	5	2	2	3	1	1
1	6	girl	4	3	4	4	4	3	3	4	4	3	4	4	4	3	4	2	4	4	4	3	5	2	3	3	2	3	3	3	3	3
1	6	girl	4	4	4	2	4	4	3	4	4	3	4	4	4	4	3	3	4	4	4	3	2	2	2	3	3	0	2	3	1	4
1	6	girl	4	4	4	4	4	4	3	4	3	3	4	3	3	4	4	3	4	4	3	3	3	3	4	4	3	2	3	3	2	1
1	6	girl	4	4	4	4	4	4	4	4	4	4	2	4	3	4	4	4	3	3	4	4	5	3	4	4	3	1	3	3	2	3
1	6	girl	4	3	4	4	4	4	2	4	4	2	4	4	4	4	4	4	4	4	3	3	5	3	4	4	3	3	3	3	2	3
1	6	girl	3	4	4	4	3	4	4	4	4	4	4	4	4	4	2	4	4	4	4	3	5	2	4	4	5	3	2	4	4	3
1	6	girl	4	4	3	4	4	4	4	4	4	4	4	4	4	4	4	4	4	1	3	3	4	2	3	2	5	2	2	3	3	3
1	6	girl	4	4	4	4	4	4	4	4	4	4	4	4	4	4	4	2	2	4	4	3	4	3	4	4	5	3	3	3	4	1
1	6	girl	4	4	4	4	4	4	3	4	4	4	4	4	4	4	4	4	2	4	4	2	3	2	3	4	3	1	1	3	1	2
1	6	girl	3	4	4	4	4	4	4	4	4	4	4	4	4	4	4	4	4	4	4	4	5	3	2	3	2	0	1	1	3	3
1	6	girl	4	4	4	4	4	4	4	4	4	4	4	4	4	4	4	4	4	4	3	4	2	2	3	3	3	3	2	2	0	2
1	6	girl	4	4	4	4	4	4	4	4	4	4	4	4	4	4	4	4	4	4	4	0	4	3	1	4	3	2	3	3	1	3
1	6	girl	4	4	4	4	4	4	4	4	4	4	4	4	4	4	4	4	4	4	3	1	3	3	2	3	4	2	2	4	3	3
1	6	girl	4	4	4	4	4	4	4	4	4	4	4	4	4	4	4	4	4	4	4	4	3	2	4	4	3	1	3	2	2	4
1	6	girl	4	4	4	4	4	4	4	4	4	4	4	4	4	4	4	4	4	4	2	4	4	3	2	4	5	4	3	4	4	3
1	6	boy	4	2	3	2	3	2	1	4	3	3	3	1	2	4	1	2	1	1	4	3	4	2	2	3	5	2	2	4	0	3
1	6	boy	3	2	4	3	4	2	3	2	3	2	2	3	1	3	1	2	1	3	4	3	4	2	2	3	3	4	2	3	3	2
1	6	boy	2	3	1	2	4	3	4	4	2	2	2	1	4	4	1	1	2	4	4	4	4	3	3	4	5	2	1	4	1	2
1	6	boy	3	3	4	2	3	4	3	4	2	1	4	2	4	3	1	1	2	3	3	3	1	3	3	4	5	2	3	3	4	4
1	6	boy	4	3	3	3	4	2	4	3	4	2	2	4	2	2	3	2	2	2	4	3	5	2	3	4	1	4	2	3	3	3
1	6	boy	3	3	1	3	4	1	2	4	4	1	3	4	4	3	3	3	4	1	3	2	3	2	4	4	5	3	2	4	4	4
1	6	boy	3	3	2	3	3	3	3	2	3	3	3	3	3	3	3	3	3	3	4	1	3	2	4	4	5	2	3	4	2	1
1	6	boy	2	4	4	3	2	3	4	4	2	4	4	2	2	4	3	2	2	2	4	3	3	2	4	3	3	3	3	4	2	3
1	6	boy	4	3	2	4	3	4	4	4	2	1	4	3	4	2	2	1	4	3	4	3	5	3	4	4	5	3	3	3	3	3
1	6	boy	3	4	3	2	4	4	3	3	3	3	3	3	4	2	3	2	3	3	4	1	3	3	2	4	2	4	1	3	4	3
1	6	boy	4	2	4	2	2	4	2	2	4	2	2	4	4	3	4	2	4	4	4	3	3	3	2	4	4	0	2	3	4	4
1	6	boy	4	3	3	4	4	4	3	3	4	3	4	3	4	1	1	1	3	3	4	4	2	3	3	4	3	2	3	4	4	4
1	6	boy	3	4	4	3	3	4	2	4	4	4	3	3	3	2	3	2	2	3	4	4	4	3	4	4	1	3	2	4	2	3
1	6	boy	4	4	4	3	3	3	4	4	4	2	3	4	1	4	2	2	2	3	3	3	1	2	1	4	4	0	2	4	4	2
1	6	boy	4	3	3	3	3	3	3	4	3	2	4	2	4	3	3	3	2	4	4	4	4	3	2	4	5	4	3	4	3	4
1	6	boy	3	4	3	3	4	3	3	4	3	2	3	4	3	4	3	2	4	2	4	4	4	2	4	4	5	3	3	4	4	3
1	6	boy	4	3	4	3	2	4	3	3	4	2	3	4	4	3	4	2	3	3	4	4	3	3	3	4	4	3	1	4	3	3
1	6	boy	4	3	3	4	3	2	3	2	4	2	2	4	4	3	4	4	4	3	4	4	5	3	4	4	3	3	3	4	4	3
1	6	boy	3	4	3	3	4	3	3	3	3	3	4	4	3	3	3	3	3	3	4	2	4	3	3	4	3	4	3	4	1	4
1	6	boy	3	4	2	2	4	2	4	4	4	4	4	4	3	2	4	1	4	4	4	1	4	2	4	4	5	3	2	4	0	2
1	6	boy	4	3	4	3	3	2	4	4	4	3	2	4	4	4	2	4	4	2	3	4	3	2	2	4	4	4	2	4	0	4
1	6	boy	4	4	3	2	4	3	3	3	4	3	4	3	4	3	4	1	4	4	4	3	4	3	3	4	4	3	3	4	4	4
1	6	boy	4	4	3	4	4	4	4	4	4	3	4	3	4	4	1	2	4	1	4	3	1	3	4	3	3	1	1	4	0	3
1	6	boy	4	4	2	4	4	1	4	4	3	4	4	4	4	4	1	4	4	2	3	1	5	3	4	4	3	3	2	3	4	2
1	6	boy	4	3	2	4	4	4	4	4	2	3	4	4	3	4	4	1	4	3	4	1	5	3	4	4	4	3	3	4	3	4
1	6	boy	4	4	3	4	4	4	4	4	3	2	4	4	4	4	2	3	3	2	4	3	5	3	3	4	3	2	3	4	3	3
1	6	boy	4	4	2	3	4	2	4	4	4	3	4	4	4	2	4	2	4	4	4	2	4	2	4	4	4	3	2	3	3	1
1	6	boy	3	4	3	3	4	3	3	4	3	3	4	4	4	4	3	4	4	3	3	1	3	3	1	4	3	2	2	4	4	4
1	6	boy	4	3	3	3	4	4	4	4	4	3	4	4	4	4	3	2	3	3	4	4	2	3	4	4	5	4	3	4	2	3
1	6	boy	4	4	4	2	4	1	4	4	4	4	4	4	4	4	3	4	2	4	4	2	4	3	2	4	4	3	3	4	2	4
1	6	boy	3	4	4	4	4	4	4	4	4	4	2	2	4	4	2	4	4	4	4	4	4	3	2	4	5	2	2	3	4	3
1	6	boy	3	3	3	3	3	3	4	3	4	4	4	4	4	4	4	4	4	4	3	2	4	2	4	4	5	2	2	4	3	2
1	6	boy	4	4	4	4	4	4	3	4	4	2	4	4	4	2	4	2	4	4	4	3	5	3	3	4	4	3	3	4	3	4
1	6	boy	3	4	4	4	4	3	4	4	4	4	4	4	3	3	4	4	4	2	4	4	2	3	2	4	3	3	2	4	3	2
1	6	boy	4	3	3	3	4	3	4	4	3	4	4	4	4	3	4	4	4	4	4	3	5	3	3	4	3	4	3	4	2	3
1	6	boy	4	4	4	4	4	4	4	4	4	1	4	4	2	4	4	4	4	4	4	3	5	3	3	4	4	2	2	4	4	3
1	6	boy	4	3	4	4	4	3	4	4	4	3	3	3	4	4	4	4	4	4	4	4	4	3	4	4	4	4	3	4	2	2
1	6	boy	4	4	4	3	3	4	4	4	4	3	4	4	4	3	4	4	4	4	3	0	3	3	3	3	3	3	1	3	0	4
1	6	boy	4	4	4	4	4	4	4	4	4	3	4	2	4	3	4	4	4	4	4	0	4	3	4	4	2	3	1	3	2	4
1	6	boy	3	3	2	4	4	4	4	4	4	4	4	4	4	4	4	4	4	4	4	4	3	3	2	4	4	3	3	4	3	4
1	6	boy	4	4	4	4	3	4	4	4	4	4	2	4	4	4	4	4	4	4	4	3	4	2	4	3	5	4	3	4	4	2
1	6	boy	4	4	4	4	4	4	4	4	4	3	4	4	4	4	3	3	4	4	4	4	5	3	4	4	4	4	3	4	4	2
1	6	boy	4	4	3	4	4	4	4	4	4	4	4	4	4	4	4	4	4	4	4	3	2	3	1	4	4	3	3	4	4	3
1	6	boy	4	4	4	4	4	4	4	4	4	4	4	4	4	4	4	4	4	4	4	1	4	3	3	4	4	1	3	3	3	4
1	6	boy	4	4	4	4	4	4	4	4	4	4	4	4	4	4	4	4	4	4	4	3	5	1	4	4	5	4	2	3	2	4
1	7	girl	3	4	1	3	4	1	4	3	3	1	1	3	2	3	1	1	3	1	1	3	1	2	1	4	3	3	3	3	2	3
1	7	girl	3	3	3	2	4	2	3	3	3	2	3	1	3	1	1	1	4	1	4	4	5	3	4	4	3	1	2	4	4	4
1	7	girl	3	4	1	3	3	3	3	3	4	1	2	3	2	4	1	1	4	1	3	3	1	3	2	3	3	3	2	3	0	0
1	7	girl	3	3	3	2	3	3	3	2	2	2	3	3	4	3	2	3	3	1	3	4	5	2	4	4	2	3	3	4	4	2
1	7	girl	4	4	2	4	2	4	3	4	4	2	2	2	4	2	1	1	2	2	3	3	0	3	4	4	1	3	1	4	0	2
1	7	girl	2	2	4	3	3	2	3	2	4	2	4	4	2	2	2	4	2	2	4	3	3	3	3	3	5	4	3	3	4	4
1	7	girl	3	3	1	3	3	3	3	3	3	3	4	3	3	2	3	2	3	3	3	2	3	3	3	2	4	2	2	4	1	2
1	7	girl	3	3	3	2	4	4	2	4	4	2	2	4	4	2	1	1	2	4	4	3	4	3	4	4	2	4	3	4	0	4
1	7	girl	3	3	4	2	3	3	4	4	2	3	2	4	3	2	2	2	2	3	4	3	4	3	3	4	4	3	2	2	4	3
1	7	girl	3	4	2	3	4	4	2	4	4	1	4	1	4	1	1	4	2	4	3	4	2	3	4	4	5	1	3	3	4	3
1	7	girl	3	4	4	2	4	4	2	2	4	1	4	3	4	4	2	3	2	1	4	4	5	3	2	4	4	1	3	3	4	3
1	7	girl	3	3	3	2	3	3	3	3	3	3	3	3	3	3	3	3	3	3	4	3	2	1	3	4	2	1	1	2	1	3
1	7	girl	2	3	4	3	3	2	2	3	4	3	4	3	2	2	3	4	4	2	4	2	3	3	4	4	3	4	3	4	4	4
1	7	girl	4	3	3	2	4	3	2	4	3	2	4	3	4	3	2	2	2	4	3	0	3	2	2	4	5	1	3	3	1	2
1	7	girl	3	3	3	3	3	3	3	3	3	3	3	3	3	3	3	3	3	3	2	1	5	3	4	4	3	2	2	3	1	4
1	7	girl	3	3	3	3	4	3	4	4	2	1	3	4	1	4	1	4	4	3	4	1	5	3	3	3	2	4	2	4	2	4
1	7	girl	4	3	3	4	2	3	4	1	4	1	4	4	3	2	1	4	4	4	4	3	2	3	4	4	2	4	2	4	1	2
1	7	girl	3	4	1	4	2	4	4	4	2	1	4	4	4	2	4	1	4	3	4	4	3	2	3	4	5	3	3	4	4	2
1	7	girl	4	4	2	3	4	2	2	3	4	3	3	4	4	2	3	3	3	2	4	3	5	3	4	4	2	3	3	4	3	4
1	7	girl	3	3	3	4	4	3	4	4	3	2	4	3	4	2	2	4	2	2	4	2	1	2	4	4	2	3	3	4	1	3
1	7	girl	3	4	4	3	3	4	2	3	4	3	2	3	3	3	2	4	3	3	4	4	3	3	4	4	3	2	2	4	2	3
1	7	girl	3	3	4	3	3	4	2	2	4	3	4	3	4	3	3	4	3	1	2	3	5	3	4	4	5	3	3	4	2	3
1	7	girl	3	3	3	4	2	3	4	3	3	2	4	4	4	4	1	3	3	4	4	3	5	3	3	4	2	2	3	4	4	3
1	7	girl	4	3	3	4	3	2	4	4	3	2	4	4	4	3	2	1	3	4	4	4	5	1	4	4	3	4	3	4	3	3
1	7	girl	3	4	2	4	4	3	2	4	4	3	4	4	4	4	1	1	3	4	4	3	4	3	4	4	5	4	2	4	0	3
1	7	girl	3	3	3	4	3	4	2	3	4	2	3	4	4	4	3	2	4	4	4	3	3	3	1	4	2	3	2	4	0	1
1	7	girl	3	4	3	4	3	4	4	3	2	1	4	4	4	2	4	4	4	2	4	4	5	3	2	3	4	4	1	4	2	2
1	7	girl	3	4	4	3	4	2	4	4	3	3	4	4	4	3	3	1	4	3	4	3	3	3	4	4	4	3	3	4	4	3
1	7	girl	4	3	3	2	3	4	3	3	4	2	4	4	4	4	3	3	4	4	3	1	3	3	4	4	4	1	3	3	2	2
1	7	girl	3	4	3	2	4	3	3	2	4	4	3	4	3	4	3	4	4	4	3	2	4	3	4	4	5	3	3	3	4	3
1	7	girl	4	4	2	1	4	3	4	4	4	2	4	4	4	3	2	4	4	4	3	4	4	2	4	4	3	3	3	3	4	4
1	7	girl	4	3	4	4	4	4	3	3	1	4	2	4	4	4	2	4	4	4	4	4	5	3	4	3	3	2	2	4	3	3
1	7	girl	3	4	3	4	3	2	4	4	3	4	4	2	4	3	4	3	4	4	4	3	4	3	3	4	5	3	2	3	3	2
1	7	girl	4	4	4	4	4	3	3	2	2	3	4	4	4	2	3	4	4	4	4	4	5	2	4	4	4	4	3	4	3	2
1	7	girl	4	4	4	4	2	4	4	4	4	2	4	4	4	4	4	1	4	2	3	3	3	2	4	4	1	1	1	3	1	3
1	7	girl	3	4	3	4	3	4	4	3	4	3	4	3	4	4	3	3	4	3	3	3	4	3	2	4	5	3	3	4	3	3
1	7	girl	4	4	2	4	4	4	4	2	4	4	2	4	2	4	4	4	4	4	1	2	2	3	3	4	2	3	1	3	3	4
1	7	girl	3	4	4	2	3	3	4	4	4	4	4	4	4	4	4	4	4	2	1	4	5	2	4	4	5	3	2	3	3	3
1	7	girl	4	3	4	3	4	4	4	3	4	3	4	4	3	4	3	3	4	4	4	4	5	3	3	4	4	4	3	3	1	1
1	7	girl	4	4	3	4	4	3	4	4	3	3	4	4	4	4	3	4	4	3	2	3	1	2	3	3	3	4	3	4	2	3
1	7	girl	4	3	4	4	3	4	4	4	4	4	4	4	4	4	3	4	2	4	4	3	5	3	4	4	2	2	3	4	3	3
1	7	girl	4	3	3	4	4	4	4	3	4	4	4	4	4	4	4	4	4	4	4	4	2	3	4	4	3	2	3	4	4	4
1	7	girl	4	4	4	3	4	4	4	4	4	3	4	4	4	4	4	4	4	4	4	3	3	3	4	4	5	3	3	4	4	4
1	7	girl	4	4	4	4	4	4	4	4	4	3	4	4	4	4	4	4	4	4	3	4	4	3	3	4	2	4	3	3	3	3
1	7	girl	4	4	4	4	4	4	4	4	4	4	4	4	4	4	4	4	4	4	3	1	4	3	2	3	5	4	2	4	3	3
1	7	boy	3	2	3	3	4	4	2	4	2	1	4	2	1	4	1	1	1	1	4	1	4	3	4	4	4	4	2	4	3	3
1	7	boy	4	2	3	3	3	3	2	4	3	2	3	2	2	1	2	1	2	4	4	4	4	3	3	3	5	4	3	4	4	3
1	7	boy	3	1	3	2	1	3	3	4	3	3	4	3	4	4	1	1	3	1	4	4	5	1	4	4	5	3	1	3	1	3
1	7	boy	3	2	2	3	4	1	4	3	4	1	4	3	2	2	1	1	4	4	2	3	5	3	4	4	4	0	1	4	4	3
1	7	boy	3	3	2	3	3	4	3	3	2	2	1	4	4	4	1	1	2	3	3	4	4	2	4	4	3	4	3	4	1	3
1	7	boy	3	3	2	4	3	2	2	4	3	1	3	4	4	3	1	1	1	4	4	3	5	3	4	4	4	3	3	3	4	4
1	7	boy	4	4	2	4	2	4	2	4	2	2	4	2	4	2	2	1	3	3	4	2	3	2	3	4	5	2	2	3	2	4
1	7	boy	3	2	2	3	3	4	3	4	3	1	4	3	4	4	2	4	1	1	4	4	5	1	4	4	3	4	2	2	4	4
1	7	boy	4	3	4	2	4	3	4	2	2	1	3	4	4	4	1	4	2	1	4	3	5	3	4	4	5	2	3	3	4	3
1	7	boy	3	4	1	3	4	3	2	3	3	2	4	2	4	2	4	3	3	2	2	4	5	3	4	4	3	2	3	3	4	3
1	7	boy	3	2	4	2	4	3	2	4	3	2	4	4	2	4	2	2	4	2	4	2	4	2	4	3	4	4	2	4	3	3
1	7	boy	4	3	3	3	3	4	4	4	3	2	3	4	4	3	1	1	2	2	3	4	5	3	4	4	4	3	2	3	3	3
1	7	boy	4	2	3	3	4	4	3	3	2	2	3	3	2	3	3	2	4	3	4	4	4	3	3	4	5	3	2	4	4	4
1	7	boy	3	4	2	2	4	4	2	2	4	4	2	2	4	2	4	3	4	2	4	3	4	3	2	4	3	3	2	3	3	2
1	7	boy	4	3	2	2	3	1	3	4	4	2	4	4	4	2	4	2	2	4	3	3	5	3	4	4	2	3	3	4	4	3
1	7	boy	3	3	2	4	4	3	2	3	4	2	4	4	3	1	3	3	4	3	3	3	4	2	1	4	4	3	3	3	2	3
1	7	boy	3	3	3	3	3	3	3	3	3	3	3	3	3	3	2	3	4	4	4	3	3	2	4	4	3	3	2	4	4	4
1	7	boy	4	3	3	3	4	3	2	4	4	3	3	4	2	3	4	1	4	1	4	1	5	3	4	4	5	4	2	4	4	2
1	7	boy	3	4	3	3	4	3	2	4	3	3	4	4	3	3	3	2	3	2	4	4	5	3	4	4	5	2	2	4	4	4
1	7	boy	3	3	2	2	4	4	2	3	4	4	2	3	4	3	4	3	2	4	4	1	4	2	4	4	3	4	3	4	2	3
1	7	boy	3	4	3	4	3	4	4	4	3	2	3	3	4	4	2	2	2	3	3	3	3	3	3	4	4	3	2	2	1	2
1	7	boy	4	4	4	2	3	4	3	3	2	3	3	4	4	2	3	3	2	4	4	4	4	2	3	4	5	3	3	4	3	2
1	7	boy	3	3	4	3	3	3	3	4	4	2	4	4	4	4	2	2	4	2	4	0	3	3	3	4	3	4	3	4	4	3
1	7	boy	3	4	4	2	4	4	3	4	4	3	4	2	4	4	1	2	2	4	4	3	4	3	2	4	4	3	3	2	4	4
1	7	boy	4	3	2	2	4	4	3	4	3	3	3	4	3	4	3	3	3	3	4	3	5	3	4	4	5	2	2	4	4	4
1	7	boy	3	3	4	2	3	2	3	4	3	3	4	4	3	4	3	3	4	3	3	3	5	3	4	4	4	3	3	4	3	4
1	7	boy	4	4	2	4	4	2	4	4	4	3	4	4	3	4	1	3	1	4	4	2	2	3	1	3	3	4	3	4	2	2
1	7	boy	4	3	4	2	4	3	3	4	4	2	4	4	4	4	2	1	4	4	4	0	2	3	4	4	3	4	2	3	3	2
1	7	boy	4	3	4	2	4	4	4	4	4	1	4	4	4	1	4	4	4	1	3	3	2	2	3	4	5	4	2	4	1	3
1	7	boy	4	3	2	3	3	4	3	4	3	2	4	4	4	4	4	2	4	3	3	2	5	3	3	4	4	4	2	3	4	3
1	7	boy	3	3	3	4	4	3	4	2	4	4	4	3	4	4	4	2	4	2	3	3	3	2	4	3	3	3	2	4	3	3
1	7	boy	3	4	2	3	4	4	3	2	4	3	4	4	3	4	4	3	4	3	3	3	4	2	3	4	3	4	3	4	3	3
1	7	boy	3	4	2	3	4	3	2	4	4	3	4	4	4	4	4	3	4	3	4	3	5	2	2	4	5	4	3	4	3	4
1	7	boy	4	4	4	3	4	4	3	1	4	2	4	4	4	4	4	4	4	2	4	4	4	3	3	4	4	2	3	4	1	4
1	7	boy	4	3	4	3	4	4	4	4	3	3	4	2	4	4	4	3	4	3	4	3	4	3	3	4	4	2	3	4	3	4
1	7	boy	4	4	4	3	4	3	3	4	4	2	4	4	4	4	2	4	4	3	4	2	5	3	4	4	2	3	2	2	4	3
1	7	boy	3	4	4	4	3	4	4	4	3	4	3	4	3	4	3	3	4	3	4	3	5	3	3	4	3	1	3	4	4	3
1	7	boy	4	4	4	4	4	4	4	4	4	2	4	4	4	4	3	2	2	4	4	3	3	3	4	4	4	3	3	4	4	3
1	7	boy	4	3	4	4	3	4	4	3	4	3	4	4	4	4	3	3	4	3	4	0	5	2	3	4	5	4	3	4	4	4
1	7	boy	4	4	4	4	4	4	4	4	4	4	4	4	1	4	4	1	4	4	4	4	5	3	3	4	3	2	3	4	1	4
1	7	boy	4	4	3	4	4	4	4	4	3	4	4	3	4	4	2	4	4	4	4	0	2	3	3	4	5	3	3	4	3	4
1	7	boy	4	3	4	4	4	4	4	4	4	3	4	4	4	3	4	3	4	4	2	3	2	2	2	2	4	3	2	4	4	4
1	7	boy	4	4	3	4	3	4	4	4	4	4	3	4	4	4	4	3	4	4	4	1	5	3	4	4	5	4	3	4	4	4
1	7	boy	4	4	4	4	4	4	4	4	4	3	4	4	4	4	4	4	3	4	4	3	5	3	4	4	5	4	2	4	3	2
1	7	boy	4	4	4	4	4	4	4	4	4	4	4	4	4	4	4	4	4	4	4	3	3	2	4	4	4	4	3	4	4	4
2	6	girl	3	3	3	3	3	2	3	3	3	2	3	3	3	1	1	3	2	1	4	4	4	3	4	3	2	2	2	3	1	1
2	6	girl	3	2	2	3	3	3	2	3	2	3	3	3	3	2	2	3	3	2	4	3	5	2	4	4	4	3	2	3	3	2
2	6	girl	3	3	3	2	2	2	3	3	3	3	3	2	3	3	2	3	3	2	4	0	2	3	2	4	4	2	1	2	3	1
2	6	girl	3	1	2	3	4	4	4	4	4	1	2	4	4	4	1	1	1	2	4	3	4	1	2	4	3	2	1	3	2	1
2	6	girl	3	4	4	3	4	4	3	3	2	1	4	2	4	4	1	1	1	1	4	2	5	3	4	4	4	2	3	4	1	3
2	6	girl	3	3	3	4	3	3	3	2	3	1	2	2	4	3	2	3	2	3	4	4	4	3	4	4	4	3	2	3	4	3
2	6	girl	2	1	4	4	1	4	3	3	2	1	4	2	4	4	1	4	2	4	4	4	3	2	3	4	2	3	3	4	2	4
2	6	girl	3	3	2	3	3	4	2	3	3	2	3	2	3	3	4	1	4	2	4	4	5	3	2	4	2	3	3	4	4	3
2	6	girl	3	3	3	2	3	3	3	3	3	3	3	3	3	2	2	3	3	3	4	2	3	3	4	4	3	3	3	4	2	3
2	6	girl	2	3	3	3	3	3	3	3	3	3	3	3	3	3	3	2	2	3	3	4	5	3	4	4	4	3	3	2	4	2
2	6	girl	4	1	4	3	3	4	4	4	4	1	2	3	2	2	4	1	4	2	4	4	4	2	4	3	2	2	2	3	1	1
2	6	girl	3	2	2	4	3	4	2	4	2	1	3	4	3	2	4	2	3	4	3	2	5	1	3	4	5	4	3	4	1	2
2	6	girl	2	2	4	3	3	4	2	3	4	2	4	3	4	3	3	2	2	3	3	3	3	0	1	3	3	2	3	3	1	1
2	6	girl	2	4	2	2	4	4	2	4	2	4	4	2	2	4	2	2	4	3	1	1	3	2	3	4	2	3	2	3	3	4
2	6	girl	3	2	3	3	4	4	2	3	3	2	4	3	2	3	3	2	4	3	3	2	4	3	3	3	4	2	1	3	2	3
2	6	girl	3	3	4	3	4	4	2	3	3	1	4	4	4	2	2	4	1	2	4	3	5	3	4	4	4	3	3	2	2	2
2	6	girl	3	3	2	3	3	3	4	4	4	2	4	2	4	4	1	2	4	1	4	3	5	3	4	4	5	0	3	3	4	4
2	6	girl	4	4	2	4	3	4	4	3	3	2	4	3	4	3	2	1	2	1	4	4	4	3	4	4	5	4	2	4	4	3
2	6	girl	3	3	3	3	3	4	4	4	4	3	3	2	3	3	4	1	1	3	3	3	1	2	1	3	5	2	2	3	2	3
2	6	girl	2	4	3	2	4	2	4	4	4	1	2	4	4	4	1	4	4	1	3	3	5	3	3	4	3	2	2	2	2	3
2	6	girl	2	3	3	3	3	4	2	3	4	2	4	4	4	2	3	2	3	3	3	3	2	3	4	4	2	2	3	4	4	4
2	6	girl	4	2	4	4	4	4	2	3	4	1	4	4	2	4	2	1	2	4	4	1	2	2	2	3	3	1	1	3	3	3
2	6	girl	2	4	2	3	4	4	4	4	3	2	4	3	4	3	1	2	3	3	4	1	5	3	3	4	5	1	2	3	4	3
2	6	girl	2	4	2	4	4	1	3	3	3	3	4	4	2	4	2	2	4	4	4	4	5	3	4	4	3	4	3	3	1	3
2	6	girl	4	4	4	4	4	3	1	4	4	3	1	2	4	4	1	2	4	2	4	3	2	3	4	2	3	0	2	4	2	3
2	6	girl	3	3	2	4	4	2	4	3	4	3	2	4	3	4	2	1	4	4	2	3	2	2	2	3	4	3	2	3	2	3
2	6	girl	3	4	3	4	4	3	4	4	4	3	4	2	4	3	1	1	4	1	4	4	5	3	4	4	2	1	2	3	4	4
2	6	girl	3	3	3	3	3	3	3	3	3	3	3	3	3	3	4	3	4	4	4	3	0	3	3	2	2	1	2	3	1	2
2	6	girl	4	3	4	3	4	3	3	3	4	3	3	2	4	4	2	3	2	3	3	2	2	3	1	4	4	3	2	4	4	3
2	6	girl	3	2	2	4	2	4	4	3	2	4	4	3	2	4	4	2	4	4	4	4	5	3	4	4	3	2	3	3	4	4
2	6	girl	3	4	4	2	4	2	4	3	3	1	2	4	4	4	2	4	3	4	4	4	5	2	4	3	5	1	3	4	4	4
2	6	girl	4	2	4	2	4	4	4	4	2	2	4	2	2	4	4	4	4	2	3	4	5	2	3	4	4	1	1	2	4	3
2	6	girl	4	3	2	4	4	4	2	4	4	1	4	4	2	2	2	4	4	4	4	4	3	2	4	3	4	2	2	3	2	2
2	6	girl	4	4	4	4	4	4	4	4	4	2	1	4	2	2	2	2	4	4	3	1	5	3	4	4	3	1	0	4	1	3
2	6	girl	4	4	2	3	4	4	4	4	4	2	2	4	3	4	2	3	4	2	3	3	3	3	2	4	4	0	2	3	1	3
2	6	girl	2	2	4	4	2	4	3	4	4	4	4	3	3	4	4	2	4	3	2	2	4	3	4	4	3	1	3	2	0	2
2	6	girl	4	4	2	4	4	2	4	4	2	3	4	4	2	3	4	4	2	4	4	2	4	2	3	4	3	2	1	3	0	2
2	6	girl	3	4	3	3	3	4	2	4	3	3	4	4	3	4	3	2	4	4	2	4	3	3	2	4	1	3	3	3	2	1
2	6	girl	3	4	4	4	3	3	4	3	4	4	4	3	4	3	4	1	4	1	3	2	3	3	2	4	4	3	1	3	1	3
2	6	girl	4	4	3	3	3	3	4	3	3	3	4	3	4	4	2	3	4	3	4	4	5	3	3	4	4	3	1	3	3	1
2	6	girl	3	2	3	3	3	2	3	4	3	4	4	4	4	4	3	4	3	4	3	3	4	3	4	4	2	3	3	4	4	2
2	6	girl	4	4	2	4	4	4	4	4	4	3	4	2	4	3	1	2	4	3	3	3	5	3	4	4	5	4	2	3	4	3
2	6	girl	3	3	4	4	2	4	4	4	3	3	3	3	3	4	2	4	4	4	3	1	2	3	3	4	3	1	2	1	1	4
2	6	girl	3	4	4	4	4	3	4	4	4	2	2	4	4	4	2	1	4	4	4	3	5	3	3	4	5	1	2	3	1	0
2	6	girl	3	3	4	3	4	4	4	4	4	2	4	3	4	4	3	2	2	4	3	4	5	3	4	4	5	2	3	3	3	4
2	6	girl	3	4	3	4	4	4	4	4	4	3	4	4	4	4	2	1	4	1	4	3	5	3	4	4	5	4	3	4	4	4
2	6	girl	4	4	4	4	3	4	4	4	4	3	4	4	3	2	2	4	2	2	4	2	5	2	3	4	3	3	3	4	1	3
2	6	girl	3	3	4	4	3	4	4	3	4	4	3	4	3	4	2	3	3	4	3	1	2	2	3	3	3	1	3	4	3	3
2	6	girl	3	3	4	3	4	4	2	4	4	3	2	4	4	2	4	4	4	4	3	1	3	3	2	4	3	3	2	2	4	3
2	6	girl	4	4	4	2	4	4	4	4	4	2	2	2	4	2	4	4	4	4	4	2	4	2	2	4	5	4	3	3	0	3
2	6	girl	3	3	4	3	4	4	4	4	4	3	4	2	4	4	2	3	4	3	3	3	2	2	3	3	2	3	0	3	1	3
2	6	girl	3	4	4	3	3	4	3	4	3	4	4	4	4	4	3	4	3	1	2	2	1	3	3	3	3	4	1	3	3	3
2	6	girl	4	3	4	4	2	4	2	4	4	2	4	4	4	4	3	3	3	4	2	3	5	3	3	4	2	4	3	2	0	2
2	6	girl	4	4	1	3	2	4	2	4	4	4	4	4	4	4	4	4	4	3	4	1	3	2	2	4	4	3	2	4	2	1
2	6	girl	4	4	4	4	3	4	2	4	4	1	4	4	4	4	4	4	4	1	3	2	4	3	2	3	3	4	3	3	2	3
2	6	girl	2	2	2	4	4	4	4	4	4	4	4	3	4	4	4	3	4	3	4	3	4	3	4	3	4	1	1	3	3	3
2	6	girl	3	4	3	4	3	4	3	4	3	4	4	3	3	4	3	3	4	4	3	3	4	3	4	4	4	3	1	3	4	1
2	6	girl	4	4	4	4	4	3	4	3	4	2	4	4	4	4	3	2	4	2	2	3	4	3	4	4	4	3	3	4	3	2
2	6	girl	4	4	4	3	4	4	4	4	4	2	4	4	4	3	2	2	4	3	4	4	5	3	4	4	4	1	3	3	2	4
2	6	girl	4	2	2	4	3	4	4	4	4	4	4	4	4	4	3	2	4	4	3	4	4	2	2	4	4	2	2	2	3	1
2	6	girl	3	4	4	4	4	2	3	2	4	2	4	4	4	4	4	4	4	4	4	4	4	3	4	4	2	3	3	3	1	3
2	6	girl	4	2	3	4	4	4	4	4	4	4	4	4	4	2	3	2	4	4	4	4	5	3	4	3	5	3	2	4	4	4
2	6	girl	4	3	4	3	3	4	3	4	3	3	3	4	4	4	3	4	4	4	4	2	1	2	4	3	3	1	2	1	4	1
2	6	girl	4	4	3	4	2	4	4	4	4	4	3	4	3	4	4	2	4	4	4	1	5	3	3	4	5	1	2	3	1	1
2	6	girl	4	4	3	4	4	4	4	4	4	3	4	2	4	3	2	4	4	4	4	4	5	3	3	4	2	4	2	4	2	2
2	6	girl	4	4	4	2	4	4	4	4	4	2	2	4	4	4	4	4	4	4	2	3	3	2	2	4	2	2	3	3	1	2
2	6	girl	4	2	3	4	4	4	4	4	4	3	4	4	4	4	3	4	3	4	2	3	4	2	4	4	2	3	2	1	1	1
2	6	girl	4	2	4	4	2	4	4	4	4	4	4	4	2	4	4	4	4	4	3	1	1	2	3	4	4	3	2	2	3	2
2	6	girl	4	4	4	4	3	4	4	4	4	1	4	4	4	4	4	4	4	2	4	4	4	3	4	4	5	4	3	4	2	2
2	6	girl	3	4	4	3	3	4	4	4	4	3	4	3	4	4	4	4	4	4	4	2	0	2	3	4	1	2	3	3	3	3
2	6	girl	4	3	3	4	4	4	3	4	3	4	4	4	4	4	3	4	4	4	4	3	5	3	4	3	5	4	2	3	2	3
2	6	girl	4	3	4	3	4	4	4	4	4	3	3	4	4	4	4	4	4	4	4	3	4	3	1	4	3	0	1	2	1	3
2	6	girl	3	3	3	4	3	4	4	4	4	4	4	4	4	4	4	4	4	4	4	2	5	3	4	4	5	2	3	4	3	2
2	6	girl	3	4	4	4	4	4	4	4	2	4	4	4	4	4	4	4	4	4	3	2	1	3	3	3	4	1	2	4	0	3
2	6	girl	4	3	4	4	4	4	4	4	4	4	4	4	4	4	2	4	4	4	3	3	4	2	4	4	3	2	3	4	4	4
2	6	girl	4	4	4	4	4	4	4	4	4	4	4	4	4	4	4	4	4	4	3	4	5	3	2	3	4	0	1	3	2	2
2	6	girl	4	4	4	4	4	4	4	4	4	4	4	4	4	4	4	4	4	4	4	2	3	3	4	4	3	3	3	2	2	2
2	6	girl	4	4	4	4	4	4	4	4	4	4	4	4	4	4	4	4	4	4	4	3	3	3	4	4	5	2	3	2	4	2
2	6	boy	4	1	3	3	2	4	2	1	1	1	2	3	4	3	1	2	3	3	4	4	5	3	4	4	4	3	3	4	1	3
2	6	boy	3	3	4	3	3	3	2	3	3	1	3	2	2	3	4	1	1	1	4	3	4	3	4	4	3	3	3	4	1	3
2	6	boy	3	2	3	2	4	4	2	3	3	1	4	3	2	1	3	1	2	4	4	3	5	3	4	4	3	3	2	3	2	3
2	6	boy	4	3	2	4	4	4	3	2	4	2	3	4	1	1	1	2	1	2	4	1	4	2	2	4	2	4	3	3	4	4
2	6	boy	4	3	4	2	4	4	4	4	4	2	1	4	1	2	1	1	1	2	3	3	4	3	3	4	5	4	2	4	4	4
2	6	boy	3	3	2	4	3	3	1	3	3	2	3	3	3	2	3	3	2	4	2	3	4	3	4	4	5	4	3	4	2	4
2	6	boy	4	3	2	2	2	2	2	4	2	4	2	4	4	4	1	3	4	2	4	4	2	3	4	4	3	3	2	4	2	4
2	6	boy	4	2	4	3	4	3	3	4	3	3	3	3	1	4	3	2	1	2	4	3	5	3	3	4	4	3	3	4	2	3
2	6	boy	3	4	3	3	4	2	4	3	3	4	4	4	3	4	1	1	2	1	3	1	3	2	3	4	3	0	1	4	1	2
2	6	boy	4	3	3	3	3	4	2	3	4	3	3	4	2	2	2	2	3	3	3	4	4	3	3	4	5	0	3	4	4	4
2	6	boy	2	2	1	3	4	2	4	4	4	1	4	2	4	4	2	4	4	3	3	0	4	3	3	4	4	1	2	4	3	2
2	6	boy	3	3	1	2	3	4	4	4	4	3	4	3	4	4	2	1	4	1	4	2	4	3	4	3	4	2	3	4	3	4
2	6	boy	3	3	3	3	3	3	2	3	4	3	3	3	4	2	4	3	3	3	3	2	3	3	3	4	2	3	3	4	2	2
2	6	boy	4	2	4	2	4	2	4	4	3	2	2	4	2	4	3	1	4	4	4	4	3	3	2	4	3	0	3	2	4	3
2	6	boy	4	3	2	2	3	3	3	3	4	2	3	4	3	4	3	3	4	2	3	4	3	3	3	4	3	3	2	4	4	3
2	6	boy	3	3	4	3	3	4	4	3	3	3	4	3	2	4	2	2	2	3	4	4	5	3	3	4	5	3	3	4	2	3
2	6	boy	4	2	3	2	3	4	4	3	4	1	2	4	4	3	2	2	4	4	4	4	4	3	3	4	5	4	2	4	4	2
2	6	boy	4	4	2	4	4	3	4	4	4	1	4	4	4	4	1	1	1	2	4	3	5	2	4	4	5	4	3	3	3	4
2	6	boy	3	2	2	2	3	3	3	4	3	2	3	4	4	4	4	2	4	4	4	3	3	1	2	4	4	1	1	3	2	2
2	6	boy	4	4	3	3	4	4	3	4	3	3	3	3	4	3	2	1	3	2	3	3	5	2	4	4	5	2	2	2	1	0
2	6	boy	4	2	2	4	4	2	3	4	4	4	4	4	3	4	2	2	2	2	3	3	4	3	3	4	5	3	2	4	1	2
2	6	boy	4	4	3	3	3	4	4	4	4	2	4	3	4	4	1	1	3	1	4	3	5	3	4	4	5	4	2	4	3	3
2	6	boy	3	3	3	3	3	3	3	4	4	3	3	3	3	3	4	3	3	3	4	3	2	2	4	4	1	1	3	4	1	2
2	6	boy	3	3	2	3	4	3	4	4	3	3	3	3	4	2	3	3	4	3	4	1	3	3	3	3	4	3	3	3	4	3
2	6	boy	4	3	3	3	3	3	1	3	3	3	4	3	4	4	2	4	3	4	4	1	4	3	4	4	1	3	2	4	4	3
2	6	boy	2	4	2	4	4	3	3	4	4	4	4	4	2	2	2	2	4	4	4	3	4	2	2	4	4	1	2	4	4	2
2	6	boy	4	2	4	3	4	3	4	3	2	3	3	4	4	4	3	1	3	4	4	4	5	3	4	4	3	4	2	3	3	3
2	6	boy	4	4	3	4	3	3	2	3	4	3	4	3	4	2	3	2	3	4	2	3	3	2	3	3	4	4	2	4	2	2
2	6	boy	4	4	4	2	4	3	3	4	2	4	3	4	1	4	3	1	4	4	4	2	4	3	3	4	3	2	1	3	4	3
2	6	boy	3	4	3	4	4	3	3	4	3	4	2	4	2	4	1	2	4	4	4	2	2	3	4	4	1	3	3	4	3	4
2	6	boy	4	4	3	3	4	3	4	3	3	3	3	4	3	3	2	2	4	3	4	4	2	3	4	4	4	3	2	3	4	3
2	6	boy	3	3	3	3	3	3	3	4	4	2	3	4	2	4	3	4	4	4	4	3	5	1	4	4	3	4	2	4	3	4
2	6	boy	3	3	2	4	4	3	3	4	3	4	4	3	3	3	3	2	4	4	4	3	4	3	4	4	5	2	3	4	4	4
2	6	boy	4	4	2	4	4	3	3	4	4	2	3	3	4	4	2	1	4	4	4	3	3	3	3	4	5	4	3	4	1	4
2	6	boy	4	4	4	4	2	4	4	4	4	1	4	3	4	4	1	3	1	4	4	0	5	3	4	4	5	4	2	4	4	3
2	6	boy	3	4	4	3	4	3	4	3	4	2	4	4	4	2	3	4	2	3	2	2	4	3	3	4	4	2	2	3	1	4
2	6	boy	3	3	4	4	4	3	4	3	4	3	3	4	3	3	3	3	2	4	4	4	5	3	2	4	3	4	2	3	2	2
2	6	boy	3	3	2	4	3	4	4	4	3	3	3	4	4	4	2	3	4	4	3	0	2	3	3	4	3	1	3	2	2	4
2	6	boy	4	2	4	4	4	4	2	4	3	4	4	3	4	3	4	1	4	3	3	2	2	3	4	4	4	3	2	2	3	2
2	6	boy	3	4	3	3	3	4	2	4	3	3	4	3	4	4	4	2	4	4	3	2	3	1	1	3	5	4	3	4	4	2
2	6	boy	4	4	3	3	3	3	4	3	4	2	1	4	4	4	3	4	4	4	3	0	4	3	3	4	4	2	3	4	2	3
2	6	boy	4	2	4	2	4	3	4	3	4	1	4	4	4	4	4	4	4	2	4	1	3	3	3	3	4	4	3	4	3	3
2	6	boy	4	3	3	3	3	4	4	3	3	3	3	3	3	4	3	4	4	4	4	3	5	3	3	4	4	2	1	4	4	1
2	6	boy	4	3	3	4	4	4	3	4	3	2	4	4	4	3	3	2	3	4	4	4	4	3	2	4	5	2	3	3	4	4
2	6	boy	4	4	3	3	4	4	4	4	4	2	4	4	2	4	4	2	4	1	3	3	3	1	3	4	3	3	3	3	2	3
2	6	boy	4	4	3	4	4	4	3	4	3	4	3	1	4	2	4	2	4	4	3	4	4	3	2	4	5	2	3	4	0	1
2	6	boy	3	4	3	4	4	4	4	4	4	3	4	3	4	4	2	2	4	2	3	3	4	3	4	4	4	2	1	3	3	3
2	6	boy	4	2	3	3	3	3	4	4	4	3	4	4	4	4	2	4	3	4	4	2	5	3	3	4	2	4	3	4	4	4
2	6	boy	3	4	4	4	3	3	4	3	3	4	4	2	4	4	4	3	4	2	3	2	3	3	3	3	3	3	3	4	1	4
2	6	boy	4	2	3	3	4	3	3	4	3	2	4	4	4	3	4	4	4	4	3	2	3	3	1	4	3	4	3	4	3	2
2	6	boy	4	3	4	4	3	4	4	4	4	2	4	4	4	3	4	1	4	2	4	3	5	3	3	4	4	3	2	4	3	4
2	6	boy	4	4	3	4	4	4	3	4	4	3	4	4	4	4	2	2	2	4	4	3	3	2	1	3	5	2	0	4	1	2
2	6	boy	3	3	4	4	4	4	3	4	4	4	4	2	4	3	4	4	3	2	4	3	4	2	2	4	3	2	2	4	2	1
2	6	boy	4	4	4	4	3	4	4	4	3	2	4	2	4	4	4	2	4	3	4	3	1	1	2	3	5	4	2	4	4	3
2	6	boy	3	3	3	2	4	4	3	4	4	2	4	4	4	3	4	4	4	4	4	0	4	2	4	4	4	4	2	4	4	2
2	6	boy	4	2	4	4	4	4	4	4	3	4	4	1	4	4	4	1	4	4	4	4	5	3	4	4	3	3	3	3	4	2
2	6	boy	4	4	4	3	4	4	4	4	4	3	4	2	4	2	1	4	4	4	4	4	5	3	3	4	3	4	3	4	3	4
2	6	boy	2	4	1	1	4	4	4	4	4	4	4	4	4	4	4	4	4	4	4	2	2	3	1	4	5	1	2	4	3	4
2	6	boy	3	4	4	4	4	2	4	4	4	3	2	2	4	4	4	4	4	4	4	3	3	2	3	4	4	2	2	4	2	3
2	6	boy	4	4	3	3	4	4	4	4	4	2	4	4	4	4	3	1	4	4	4	4	3	3	2	4	5	2	2	3	4	4
2	6	boy	3	3	3	3	4	3	4	3	3	4	3	4	4	4	4	4	4	4	4	4	4	3	2	3	4	4	3	3	4	4
2	6	boy	3	3	3	3	3	4	4	4	4	4	4	4	4	4	2	4	4	4	3	1	3	2	4	4	3	3	3	4	4	4
2	6	boy	4	3	4	3	4	4	4	4	3	3	4	4	4	4	4	3	3	3	4	3	4	3	3	4	4	1	2	3	0	2
2	6	boy	4	4	4	3	4	4	4	4	4	4	4	4	4	1	4	1	4	4	2	2	5	3	4	4	4	4	3	3	3	2
2	6	boy	3	3	2	4	3	4	3	4	4	4	4	4	3	4	4	4	4	4	4	4	4	3	4	4	5	3	3	4	3	3
2	6	boy	3	3	2	4	2	4	4	4	4	4	4	4	4	4	4	4	4	4	3	4	5	2	3	4	2	3	2	3	3	3
2	6	boy	4	3	4	3	4	4	4	4	4	4	4	4	4	4	4	4	1	4	3	3	2	2	1	2	4	1	3	3	4	4
2	6	boy	4	4	4	4	3	3	4	4	4	4	4	4	4	4	3	3	3	4	3	4	3	2	3	4	3	2	2	4	2	3
2	6	boy	3	4	4	4	4	4	4	4	3	4	4	4	4	4	4	2	4	4	4	2	2	3	4	3	5	2	3	4	4	3
2	6	boy	4	4	4	4	4	4	4	4	4	4	4	4	4	4	4	1	4	4	4	1	3	2	3	3	1	4	3	4	2	4
2	6	boy	4	4	4	4	4	4	4	4	3	3	4	4	4	4	4	4	3	4	4	1	5	3	4	4	5	3	3	4	4	4
2	6	boy	4	4	4	4	4	4	4	4	4	4	4	4	4	4	4	4	2	4	3	3	3	3	3	4	4	3	2	2	4	4
2	6	boy	4	4	4	4	4	4	4	4	4	4	4	4	4	4	4	4	4	4	3	3	5	1	3	3	3	1	2	1	4	2
2	6	boy	4	4	4	4	4	4	4	4	4	4	4	4	4	4	4	4	4	4	4	3	5	2	4	4	3	3	3	4	1	3
2	7	girl	3	2	3	3	4	3	2	1	2	1	3	1	1	2	1	1	1	2	3	3	2	3	2	4	5	2	3	3	1	2
2	7	girl	3	3	2	2	2	2	2	2	2	1	3	3	2	1	2	1	1	2	4	3	5	3	3	4	5	4	3	3	4	4
2	7	girl	3	3	2	3	4	2	1	4	3	1	4	1	3	4	1	1	1	1	2	1	4	3	2	4	3	2	2	3	4	3
2	7	girl	2	3	2	3	3	2	1	4	3	1	3	3	4	1	1	1	4	2	4	4	4	3	4	4	1	4	3	4	4	4
2	7	girl	3	2	1	3	4	2	1	3	3	1	3	2	4	3	2	4	2	3	4	3	4	3	4	4	4	3	2	4	3	2
2	7	girl	2	3	2	4	2	3	2	3	3	1	3	2	4	4	1	3	2	2	2	3	5	3	3	3	4	4	3	4	4	4
2	7	girl	3	2	1	3	1	3	3	3	4	1	3	2	4	2	2	4	2	3	3	3	3	3	2	3	5	1	0	3	0	2
2	7	girl	3	2	3	3	3	3	3	3	4	2	3	2	4	4	1	1	2	2	4	4	3	3	4	4	4	3	2	4	4	4
2	7	girl	3	4	3	4	3	2	4	2	3	1	3	3	4	1	1	4	1	3	4	4	4	2	3	4	4	3	3	3	3	1
2	7	girl	2	3	4	2	3	2	1	2	4	1	4	2	4	3	3	3	3	3	4	3	5	3	3	4	5	4	3	3	1	3
2	7	girl	4	4	2	3	2	4	2	2	3	2	2	2	3	4	3	2	3	2	3	3	4	3	4	4	5	2	3	3	4	3
2	7	girl	3	3	2	2	4	2	1	3	3	3	2	4	3	4	1	3	4	3	4	4	5	2	4	3	2	2	2	4	0	2
2	7	girl	3	2	3	3	2	3	2	3	3	2	3	4	2	4	3	2	3	3	4	4	2	2	4	4	2	3	3	2	2	2
2	7	girl	3	3	3	4	3	3	3	2	2	2	3	4	4	2	1	2	4	2	4	4	5	3	3	4	4	3	3	4	1	2
2	7	girl	3	2	3	2	3	3	2	3	3	1	4	3	4	4	2	4	2	3	4	3	4	3	4	4	3	2	0	4	2	3
2	7	girl	4	4	2	3	3	3	3	3	3	2	4	4	4	3	3	1	1	1	4	3	4	3	3	3	3	2	2	3	3	4
2	7	girl	3	3	2	3	2	2	3	3	3	3	3	3	3	2	3	4	3	3	4	4	5	2	4	4	3	2	3	4	2	3
2	7	girl	4	2	4	2	3	4	1	3	2	1	1	4	4	4	1	4	4	3	4	3	5	3	4	4	4	2	3	3	4	3
2	7	girl	4	3	2	3	2	3	4	4	3	2	3	4	3	2	3	1	3	2	4	3	5	3	4	4	4	4	3	4	4	3
2	7	girl	3	3	1	4	3	2	4	3	4	1	4	2	4	3	3	3	2	3	2	3	3	2	4	4	3	4	2	4	2	2
2	7	girl	3	2	3	3	3	3	3	4	3	1	4	4	4	2	3	2	3	2	3	3	5	3	3	3	2	4	3	2	2	4
2	7	girl	3	3	3	3	3	3	3	3	3	3	3	3	3	3	3	2	2	3	4	4	5	2	4	4	4	3	3	3	3	2
2	7	girl	4	2	4	4	3	1	4	3	2	2	3	4	4	4	2	2	2	2	3	3	5	2	4	4	5	4	3	4	3	2
2	7	girl	3	4	3	2	3	3	4	4	2	3	2	2	4	3	1	4	3	2	4	3	3	1	2	3	3	4	1	3	0	3
2	7	girl	3	3	3	3	2	3	3	3	3	2	3	3	4	2	3	3	3	3	4	4	5	3	4	4	5	4	3	4	2	3
2	7	girl	3	3	3	3	3	3	3	3	3	3	3	4	3	3	2	2	3	3	3	3	5	3	3	4	2	2	2	4	4	2
2	7	girl	3	4	3	2	4	3	2	2	4	1	3	4	4	4	1	3	4	2	4	2	5	3	2	4	3	3	3	4	4	3
2	7	girl	3	2	3	4	3	3	2	3	4	2	3	4	4	4	2	2	2	3	3	1	4	1	3	4	3	2	3	3	0	3
2	7	girl	3	4	3	3	3	3	2	4	2	2	3	4	4	3	1	4	3	2	4	3	3	2	2	3	2	3	2	2	3	3
2	7	girl	4	3	2	3	3	3	3	3	2	3	3	3	3	3	3	3	3	3	3	3	2	2	4	2	4	2	2	2	4	3
2	7	girl	3	3	4	3	1	4	3	3	2	2	4	4	1	2	3	4	4	3	4	2	5	3	4	4	3	2	3	4	1	2
2	7	girl	3	2	4	4	2	4	3	2	3	2	3	4	4	4	2	1	4	2	4	3	3	3	3	4	4	4	2	4	3	3
2	7	girl	3	3	3	2	3	2	4	4	4	2	3	3	4	2	3	2	3	3	3	4	5	3	4	4	5	3	3	3	3	3
2	7	girl	4	2	4	3	2	2	4	3	3	4	3	4	2	4	2	2	4	2	4	1	1	2	2	3	2	3	3	3	3	3
2	7	girl	3	4	3	4	3	3	4	2	4	2	3	3	4	1	3	2	3	3	4	2	5	3	4	4	1	1	2	3	2	4
2	7	girl	3	3	3	2	3	3	4	2	4	1	3	4	4	4	2	4	4	1	4	3	4	2	3	4	3	3	3	4	4	2
2	7	girl	3	3	4	4	1	4	3	3	4	1	3	1	4	2	4	4	3	3	3	3	5	2	4	4	3	4	1	3	3	4
2	7	girl	3	2	3	4	3	2	4	3	3	3	1	1	4	4	3	3	4	4	4	4	4	3	3	4	4	1	2	4	4	3
2	7	girl	3	2	4	3	3	4	3	4	2	1	3	3	2	3	4	3	4	3	3	4	4	3	4	4	3	3	3	3	2	4
2	7	girl	4	4	4	3	4	2	3	1	4	2	1	4	4	1	1	4	4	4	4	4	4	3	4	4	2	3	2	3	4	3
2	7	girl	3	3	4	3	4	3	2	3	4	2	4	3	3	2	3	2	2	4	4	4	5	3	4	4	4	1	3	4	2	4
2	7	girl	4	4	4	3	4	4	2	4	4	1	4	4	4	4	1	2	1	1	2	3	3	2	1	3	5	2	2	3	3	3
2	7	girl	2	4	3	3	3	4	2	4	3	3	3	2	3	2	3	4	4	3	3	3	5	3	4	4	4	2	1	2	4	1
2	7	girl	3	4	3	3	2	2	3	2	4	2	4	2	3	4	4	4	4	2	3	4	4	3	2	4	4	3	1	3	3	2
2	7	girl	3	3	2	4	4	2	4	4	4	2	4	3	4	3	2	2	3	2	4	4	4	3	3	4	3	1	3	3	1	3
2	7	girl	3	4	4	3	3	3	1	3	4	1	4	3	4	3	3	4	4	1	4	3	5	3	4	3	1	3	3	4	3	3
2	7	girl	3	4	4	2	3	4	3	3	4	1	4	4	2	4	2	1	4	3	4	3	5	3	3	4	4	3	3	4	3	4
2	7	girl	4	3	2	3	4	3	4	1	4	3	3	4	4	3	1	4	1	4	4	4	2	2	4	4	3	4	3	3	3	1
2	7	girl	3	2	4	4	2	3	4	3	4	1	4	4	4	4	3	1	3	2	4	4	5	3	3	4	4	2	3	3	2	4
2	7	girl	3	3	2	3	3	1	4	3	3	4	4	4	4	3	1	3	4	4	2	2	3	3	4	4	3	3	3	4	1	2
2	7	girl	3	4	2	4	3	2	3	3	3	2	3	4	4	3	2	4	4	3	2	2	2	3	2	3	3	2	2	4	0	2
2	7	girl	4	4	2	3	4	1	3	3	4	3	4	4	4	2	3	1	4	3	4	0	3	2	1	4	3	1	3	4	1	3
2	7	girl	4	3	3	3	3	2	3	3	3	3	3	3	3	4	3	4	3	3	4	3	4	2	1	3	5	2	2	4	1	3
2	7	girl	3	3	3	3	3	3	4	3	3	2	4	4	4	4	4	1	1	4	3	3	4	3	4	4	5	2	2	3	1	2
2	7	girl	3	4	4	2	4	2	4	4	3	2	3	4	4	4	1	3	2	3	4	2	5	3	4	3	4	3	3	3	4	3
2	7	girl	4	3	4	3	2	3	4	3	3	2	3	3	2	4	3	4	3	3	2	4	5	3	3	4	2	4	3	4	3	4
2	7	girl	3	3	4	3	4	2	4	4	3	1	2	4	4	3	4	3	4	2	4	3	3	3	3	3	0	3	2	4	0	2
2	7	girl	4	3	4	2	3	4	3	4	3	2	4	3	4	3	3	2	4	2	3	3	5	3	3	4	2	2	2	3	3	3
2	7	girl	4	3	2	1	3	1	3	3	4	1	4	4	4	4	4	4	4	4	4	2	4	3	2	4	4	1	3	4	2	3
2	7	girl	3	3	2	4	2	3	3	4	4	2	4	4	3	4	1	4	4	3	3	2	4	3	3	4	4	3	3	3	4	3
2	7	girl	3	3	4	3	3	3	3	3	3	3	4	3	4	3	3	3	3	3	4	4	4	3	3	3	5	1	3	4	3	2
2	7	girl	4	3	3	3	3	4	4	3	3	4	2	4	4	4	1	1	4	3	4	4	5	3	4	4	2	2	2	4	3	2
2	7	girl	3	4	3	3	3	3	4	4	3	2	4	4	4	4	2	1	3	3	4	2	5	3	4	4	4	4	2	3	2	3
2	7	girl	4	3	4	3	3	3	4	3	4	1	3	4	4	3	3	2	4	2	4	3	3	3	4	4	4	3	3	4	2	3
2	7	girl	3	3	3	2	3	4	2	3	3	3	4	4	4	4	3	3	3	3	3	4	5	3	4	4	5	4	2	3	1	3
2	7	girl	3	4	3	4	3	4	4	2	4	3	2	3	4	4	3	2	1	4	4	4	4	3	4	4	4	3	3	4	4	4
2	7	girl	4	2	4	2	4	3	3	4	3	3	4	3	4	3	2	4	3	3	4	2	4	3	3	4	2	2	3	3	2	3
2	7	girl	3	4	2	3	4	3	4	4	2	2	4	3	4	2	4	4	4	2	4	3	3	3	2	4	5	3	2	3	3	1
2	7	girl	3	3	3	4	4	3	3	4	4	3	4	4	3	2	3	1	3	4	4	2	3	3	2	4	4	3	2	3	3	4
2	7	girl	4	2	4	4	4	4	3	3	4	3	3	4	4	3	3	2	3	1	3	3	5	2	4	4	3	3	3	3	2	2
2	7	girl	4	4	1	4	4	4	4	2	4	1	4	4	4	4	2	4	1	3	4	4	5	3	4	4	4	3	3	3	4	3
2	7	girl	4	3	3	4	3	2	3	4	4	1	4	3	4	4	3	1	4	4	4	3	5	3	4	4	2	4	3	3	1	2
2	7	girl	4	3	4	3	4	3	4	2	4	2	4	4	4	2	2	2	4	4	1	1	0	2	2	2	3	4	2	2	0	2
2	7	girl	4	3	2	3	4	4	3	4	4	2	4	4	4	4	2	2	2	4	4	4	3	3	3	4	3	2	2	2	4	3
2	7	girl	4	3	4	4	4	4	4	3	4	2	3	4	2	4	3	1	3	3	4	4	4	2	4	4	2	4	2	2	4	4
2	7	girl	3	3	3	3	3	4	3	3	4	3	3	4	4	3	3	3	3	4	4	3	4	3	4	4	5	3	3	4	4	4
2	7	girl	3	3	4	3	3	3	3	3	4	4	2	4	4	4	3	3	4	3	3	3	3	3	4	4	3	1	2	2	3	4
2	7	girl	4	3	3	4	4	4	3	2	4	3	4	4	2	4	4	2	4	2	3	2	4	3	3	4	4	4	2	2	3	4
2	7	girl	3	4	2	3	4	4	3	4	4	3	4	4	4	2	3	2	3	4	4	4	5	3	4	4	3	3	3	3	4	2
2	7	girl	4	4	4	2	2	4	4	3	4	1	4	4	4	2	4	4	3	3	4	4	4	3	3	4	5	4	3	3	3	4
2	7	girl	3	4	2	3	3	4	4	4	2	3	4	4	4	3	4	4	2	4	3	2	2	3	2	3	4	2	2	2	2	2
2	7	girl	4	4	3	3	4	4	3	2	4	4	3	4	3	3	4	3	3	3	4	2	2	3	2	3	5	1	3	3	0	3
2	7	girl	3	4	4	3	3	3	3	4	3	3	3	4	4	4	2	4	4	3	3	3	4	2	2	4	1	2	3	4	3	3
2	7	girl	3	3	3	4	3	3	3	4	3	4	4	3	4	3	4	3	3	4	4	1	5	3	4	4	2	1	2	2	3	3
2	7	girl	1	4	3	4	4	3	4	3	3	4	4	4	4	3	3	3	3	4	4	3	5	3	3	4	2	1	3	3	4	3
2	7	girl	3	3	3	3	4	4	4	4	3	3	4	4	3	4	3	3	4	2	4	3	5	3	3	4	4	4	3	3	2	2
2	7	girl	4	4	4	4	3	3	3	3	3	2	4	3	4	4	4	1	4	4	4	3	5	3	3	4	2	2	3	4	4	3
2	7	girl	4	1	4	2	4	4	4	4	4	2	4	2	2	4	4	4	4	4	3	4	4	3	3	4	4	2	2	4	4	4
2	7	girl	3	3	4	3	3	3	4	4	4	3	3	4	3	3	3	4	4	3	3	1	2	3	3	4	3	3	2	2	1	2
2	7	girl	3	4	4	2	4	3	2	3	4	4	3	4	4	4	4	4	3	2	4	3	2	3	3	3	5	3	2	3	0	2
2	7	girl	4	4	4	4	4	4	3	4	4	2	4	3	4	4	1	2	3	3	4	3	5	3	4	4	3	2	3	3	3	3
2	7	girl	3	3	3	4	3	3	4	4	3	3	3	4	3	4	3	4	4	4	3	4	4	2	4	4	4	3	3	4	4	3
2	7	girl	4	3	3	4	4	3	3	3	4	2	4	4	4	3	3	4	3	4	4	4	4	3	3	4	4	4	3	3	3	3
2	7	girl	4	3	4	2	4	4	4	4	4	2	4	4	4	4	3	2	3	3	3	4	4	3	4	4	5	2	2	4	4	3
2	7	girl	4	3	4	3	3	4	4	3	4	3	4	4	4	3	3	3	3	3	4	2	5	2	4	4	2	2	3	3	1	4
2	7	girl	4	3	4	4	3	4	3	4	4	4	2	3	3	2	3	4	4	4	3	4	4	2	3	4	4	4	2	4	1	2
2	7	girl	4	3	4	4	4	2	4	4	3	2	4	4	4	4	2	4	2	4	4	3	5	3	3	4	4	3	3	4	1	3
2	7	girl	3	4	3	3	4	3	4	4	4	2	4	3	3	4	4	3	4	4	2	2	2	1	0	3	1	0	2	4	2	2
2	7	girl	4	3	3	4	3	4	3	3	4	3	4	3	4	4	3	4	4	3	4	3	3	3	1	3	4	2	3	2	1	2
2	7	girl	2	3	4	3	4	3	4	4	4	3	4	3	4	3	3	4	4	4	4	2	4	2	2	4	2	3	3	4	2	2
2	7	girl	4	2	4	2	4	2	3	3	4	4	4	3	4	4	4	4	4	4	3	1	3	3	4	3	5	4	3	3	1	2
2	7	girl	3	3	2	4	3	4	4	4	4	4	2	4	4	4	4	2	4	4	4	3	5	3	4	4	4	1	2	4	3	2
2	7	girl	3	3	3	4	4	4	3	4	3	3	4	4	4	3	3	4	4	3	4	4	5	3	4	4	2	3	3	4	2	2
2	7	girl	3	2	4	3	4	4	2	4	4	4	3	4	4	4	4	2	4	4	4	3	5	2	4	4	5	3	3	4	2	2
2	7	girl	3	4	3	4	4	3	4	3	3	4	4	3	4	4	4	4	4	2	4	4	3	2	4	4	3	3	3	4	2	2
2	7	girl	4	3	4	3	3	4	4	3	4	2	4	4	4	4	3	3	4	4	4	4	5	3	4	4	2	2	3	3	3	2
2	7	girl	4	3	3	4	4	4	4	3	4	4	3	4	3	4	3	3	4	3	4	2	5	3	4	4	4	3	3	4	3	4
2	7	girl	4	4	4	4	4	3	2	4	4	1	4	4	4	4	2	4	4	4	4	2	5	3	4	4	4	4	3	4	4	4
2	7	girl	4	4	3	3	4	3	4	4	3	3	3	3	4	4	4	4	3	4	4	1	5	2	3	4	5	2	2	4	4	4
2	7	girl	4	2	4	4	4	2	4	2	4	4	4	4	4	4	4	3	4	4	4	3	3	2	4	4	5	2	0	4	1	2
2	7	girl	4	4	3	3	4	4	3	4	4	4	3	4	4	2	4	4	4	3	4	3	4	3	3	4	3	3	3	4	0	2
2	7	girl	3	4	2	4	3	4	4	4	4	4	4	3	4	4	4	4	2	4	4	0	5	3	4	4	4	2	3	2	3	4
2	7	girl	4	3	2	4	4	4	4	2	4	3	4	4	4	3	4	4	4	4	4	4	4	3	3	4	3	4	3	4	2	3
2	7	girl	3	2	3	4	3	3	4	4	4	4	4	4	4	4	4	4	4	4	4	4	5	3	4	4	4	4	3	2	3	3
2	7	girl	3	3	4	4	3	4	4	3	4	3	4	3	4	4	4	4	4	4	4	4	5	3	4	4	4	2	3	4	4	4
2	7	girl	4	3	4	4	3	4	4	4	3	4	4	3	4	4	4	3	4	4	2	4	4	2	3	4	5	1	3	3	3	3
2	7	girl	4	2	4	4	4	4	4	4	4	2	3	4	4	4	4	4	4	4	4	3	3	3	2	4	3	2	1	3	4	2
2	7	girl	4	4	3	4	4	4	3	3	3	4	4	4	4	4	4	4	3	4	4	1	4	3	4	4	4	4	2	4	1	3
2	7	girl	4	4	4	4	4	2	4	4	4	4	4	4	4	4	4	2	4	4	3	2	3	3	4	4	5	3	3	4	2	3
2	7	girl	4	4	4	4	4	4	4	4	4	4	4	4	4	4	4	4	1	4	3	1	3	3	2	4	2	2	3	4	3	4
2	7	girl	3	4	4	3	4	4	3	4	4	4	4	4	4	4	4	4	4	4	4	3	4	3	4	4	5	4	3	2	2	3
2	7	girl	4	4	3	4	4	4	3	4	4	4	4	4	4	4	4	4	4	4	4	3	4	3	3	4	2	4	2	3	0	4
2	7	girl	4	4	4	3	4	4	4	4	4	4	4	4	4	4	4	4	4	4	4	1	4	3	4	3	4	2	3	3	0	3
2	7	girl	4	4	3	4	4	4	4	4	4	4	4	4	4	4	4	4	4	4	3	3	5	3	4	4	2	3	3	4	0	1
2	7	girl	4	4	4	4	4	4	4	4	4	4	4	4	4	4	4	4	3	4	4	2	5	3	3	4	4	3	3	2	2	2
2	7	girl	4	4	4	4	4	4	4	4	4	4	4	4	4	4	4	4	4	4	3	0	4	2	3	4	3	4	2	3	1	3
2	7	girl	4	4	4	4	4	4	4	4	4	4	4	4	4	4	4	4	4	4	4	3	5	3	3	4	4	3	3	4	1	1
2	7	boy	3	3	2	1	2	3	3	2	2	1	4	2	3	3	1	1	4	1	4	3	4	3	3	4	5	2	1	4	4	3
2	7	boy	3	3	3	3	3	3	3	4	4	1	3	3	1	1	1	1	1	1	3	4	5	3	4	3	5	4	3	4	4	4
2	7	boy	3	2	3	4	3	2	1	4	3	1	3	2	4	1	2	1	2	2	4	3	5	3	4	4	4	2	2	3	3	3
2	7	boy	3	3	1	3	3	3	1	4	3	1	3	4	4	3	1	1	3	1	3	3	4	3	3	4	4	4	2	3	3	3
2	7	boy	4	2	3	3	2	3	2	4	2	2	3	3	2	2	3	2	2	1	4	4	4	3	3	3	2	2	3	4	4	4
2	7	boy	2	3	2	1	3	2	3	4	3	2	3	4	4	3	2	1	4	1	3	3	3	3	2	4	5	2	1	3	2	3
2	7	boy	3	4	1	3	3	3	3	3	3	3	4	3	3	1	1	1	1	4	4	3	4	3	3	4	4	0	2	4	4	4
2	7	boy	3	3	3	3	2	3	2	3	3	2	3	3	3	2	2	2	2	3	4	3	4	3	4	4	4	4	3	3	4	3
2	7	boy	3	3	3	4	1	3	2	4	3	2	3	4	3	2	3	2	2	1	4	1	3	2	2	4	4	4	2	2	4	3
2	7	boy	3	3	2	2	3	3	3	3	3	3	2	3	3	3	2	2	3	2	3	3	4	3	4	4	2	2	3	3	3	3
2	7	boy	3	2	3	2	4	3	2	3	3	1	4	3	3	3	1	3	4	1	4	4	5	3	3	4	1	4	2	4	4	3
2	7	boy	3	3	2	3	3	3	3	4	3	2	2	3	4	3	1	1	3	3	4	3	4	3	4	4	5	4	2	3	1	2
2	7	boy	3	3	2	4	3	3	2	3	3	2	4	3	3	2	3	1	3	2	3	1	5	3	4	4	4	3	3	3	2	4
2	7	boy	3	3	2	4	3	3	2	3	3	2	3	4	4	3	1	3	3	1	4	4	5	3	3	4	3	4	3	4	3	4
2	7	boy	4	4	2	3	3	2	1	3	3	3	1	4	4	4	2	2	2	4	3	3	3	3	3	4	5	2	3	4	1	4
2	7	boy	4	3	3	4	3	4	4	4	4	2	3	4	3	1	1	2	1	1	3	3	4	3	4	3	4	2	3	3	2	4
2	7	boy	3	2	3	3	4	2	4	4	4	1	4	3	4	2	1	2	2	3	4	3	4	3	4	4	5	3	2	3	2	2
2	7	boy	4	3	2	4	4	2	4	1	3	1	2	4	2	4	3	4	2	2	4	4	3	3	4	4	3	2	3	4	4	4
2	7	boy	3	2	3	4	2	3	3	4	3	2	4	4	4	3	1	1	4	2	3	3	5	2	4	4	4	4	3	3	4	2
2	7	boy	4	3	2	4	3	2	3	4	3	2	4	3	4	2	2	3	2	2	4	3	4	3	4	4	2	3	3	3	4	4
2	7	boy	3	2	3	3	3	4	2	4	3	2	4	3	3	4	2	2	3	2	4	4	5	3	2	4	5	4	3	4	3	4
2	7	boy	3	3	3	3	3	2	3	3	3	3	3	3	3	3	2	3	3	3	4	4	3	2	4	4	3	3	2	3	3	1
2	7	boy	3	3	3	2	4	4	3	4	3	2	4	3	1	3	3	2	4	1	4	1	3	3	4	4	2	4	3	3	2	3
2	7	boy	4	2	3	3	3	4	2	4	3	1	4	3	4	3	2	1	3	4	4	0	2	2	4	2	4	3	2	4	2	2
2	7	boy	3	4	2	3	2	4	3	4	4	3	3	4	4	4	1	2	2	1	3	0	3	3	1	4	4	3	2	4	3	3
2	7	boy	3	1	3	4	3	4	2	4	2	1	4	4	4	4	2	2	4	2	2	4	3	2	4	4	5	2	1	4	4	3
2	7	boy	3	3	3	4	3	3	2	3	3	2	4	3	4	4	1	2	3	3	4	3	3	2	3	3	5	4	3	4	4	3
2	7	boy	3	3	2	4	2	4	3	4	3	2	4	3	4	1	1	3	4	3	4	4	4	3	4	4	5	4	3	4	3	2
2	7	boy	3	3	4	3	4	4	3	4	3	3	3	4	3	2	2	2	2	2	4	0	1	3	0	4	2	3	2	4	2	2
2	7	boy	3	4	3	4	3	3	2	4	2	2	4	4	2	2	4	2	3	3	4	4	4	2	2	3	4	2	3	3	2	2
2	7	boy	3	2	4	1	2	4	4	4	3	3	3	3	3	3	4	2	4	2	4	3	2	3	2	3	5	2	2	4	4	1
2	7	boy	4	2	4	4	4	2	3	3	3	3	3	3	3	2	2	3	3	3	3	2	4	3	4	3	5	4	3	3	0	2
2	7	boy	3	3	4	2	2	2	4	4	3	2	4	3	4	3	4	3	2	2	3	0	4	3	4	4	4	4	3	4	2	3
2	7	boy	3	2	4	2	4	3	4	3	4	1	4	3	2	4	3	2	4	2	4	2	4	3	4	4	2	4	2	4	4	3
2	7	boy	3	3	3	4	3	2	4	3	4	2	3	4	4	4	2	4	1	1	4	3	5	1	3	4	4	3	3	4	4	4
2	7	boy	3	4	3	3	3	3	2	2	3	4	3	4	3	3	2	3	3	3	4	3	5	3	3	4	5	3	3	4	2	3
2	7	boy	4	3	4	3	4	4	2	3	4	1	4	4	4	4	1	1	3	1	4	2	5	3	3	4	5	3	2	4	4	4
2	7	boy	4	3	2	4	3	3	3	4	2	1	1	4	4	2	4	3	3	4	4	4	5	3	3	3	4	3	3	4	4	3
2	7	boy	3	2	4	3	3	3	4	4	4	4	4	3	2	2	2	2	2	3	4	4	5	2	4	4	5	4	3	4	4	3
2	7	boy	4	4	4	4	4	4	4	2	4	1	4	4	2	3	1	1	1	4	2	3	3	2	1	3	4	4	2	4	3	4
2	7	boy	3	3	4	3	3	3	3	3	3	3	3	3	3	3	3	3	3	3	4	1	4	3	3	3	3	2	3	4	4	3
2	7	boy	4	3	3	4	3	3	3	4	3	2	3	3	4	3	2	2	3	3	4	0	5	3	4	4	4	3	2	4	1	4
2	7	boy	3	4	2	3	3	2	4	4	3	2	4	3	4	4	1	2	4	3	4	4	4	3	3	4	4	3	3	4	4	4
2	7	boy	3	4	4	3	4	3	3	3	3	2	3	3	4	3	3	2	3	2	4	3	5	3	4	4	5	4	3	4	4	3
2	7	boy	4	3	4	2	4	3	2	4	3	2	1	4	2	4	4	2	4	4	3	4	3	3	4	3	3	2	2	3	4	2
2	7	boy	4	4	4	3	4	4	3	4	4	1	4	2	2	4	1	1	4	3	4	3	3	3	4	4	5	2	2	4	4	1
2	7	boy	3	4	3	3	3	4	3	3	4	2	4	3	4	3	3	2	4	1	4	4	3	3	4	4	4	2	3	3	4	3
2	7	boy	4	3	4	4	4	3	3	4	4	3	2	3	4	4	2	2	1	2	4	3	3	3	4	4	5	3	3	4	1	4
2	7	boy	4	2	3	3	3	4	2	4	4	2	4	4	3	2	3	2	4	3	4	4	3	3	4	3	5	4	2	4	2	4
2	7	boy	3	3	3	2	3	3	4	3	3	2	4	4	4	4	3	1	4	3	4	4	5	3	4	4	5	4	2	3	4	3
2	7	boy	2	3	4	2	4	4	4	2	4	3	3	4	4	3	2	2	3	4	4	2	5	3	3	4	5	3	3	4	1	1
2	7	boy	4	3	4	1	3	4	4	4	4	3	3	2	4	4	1	3	4	2	4	3	5	3	4	3	4	1	3	4	3	4
2	7	boy	2	3	3	4	3	4	3	4	3	3	4	4	3	2	3	1	4	4	4	4	4	3	4	4	4	4	2	4	4	3
2	7	boy	3	4	2	3	4	4	2	2	4	4	4	3	4	1	4	4	2	4	3	3	5	2	2	4	5	2	3	4	2	3
2	7	boy	4	4	2	3	4	2	3	4	3	2	3	4	3	3	2	4	4	4	4	3	3	3	4	4	4	4	2	3	3	1
2	7	boy	4	4	4	2	4	2	4	4	4	2	4	4	4	4	1	1	4	2	4	3	4	3	3	4	4	3	3	4	4	3
2	7	boy	2	3	4	3	4	3	3	3	4	3	3	4	3	4	3	3	3	3	4	4	5	1	4	4	4	3	3	4	4	3
2	7	boy	3	3	3	3	3	3	4	3	4	3	4	4	3	3	3	3	3	3	4	4	5	3	4	4	5	3	2	4	2	3
2	7	boy	3	4	3	4	4	3	4	4	4	2	3	4	4	4	3	1	1	3	4	3	4	3	4	4	5	4	2	4	4	2
2	7	boy	3	3	4	3	3	3	3	4	3	3	3	4	4	3	3	3	3	3	4	4	5	3	3	4	2	4	3	4	3	4
2	7	boy	4	4	3	3	4	3	4	3	3	3	3	4	3	3	2	2	4	3	4	3	5	2	4	4	5	3	2	2	3	4
2	7	boy	4	4	2	4	4	2	2	4	4	2	4	4	4	4	2	2	4	2	4	3	5	3	4	3	5	4	3	4	4	3
2	7	boy	3	3	3	4	3	3	2	3	4	3	4	3	4	4	3	3	4	3	4	3	5	3	3	4	4	1	3	4	2	2
2	7	boy	2	3	2	4	4	4	4	2	2	4	4	4	4	4	4	2	2	4	3	3	2	2	3	3	4	2	2	4	2	1
2	7	boy	4	3	3	2	3	2	4	4	2	4	4	4	4	2	2	4	4	4	4	2	0	3	1	3	4	4	3	4	2	2
2	7	boy	4	3	3	3	4	4	3	4	3	3	3	3	4	3	3	3	3	3	3	3	2	2	1	4	4	4	3	4	0	4
2	7	boy	3	4	3	4	3	4	3	4	4	3	4	4	4	4	2	2	3	1	4	1	5	3	4	4	4	4	2	4	4	2
2	7	boy	4	3	4	4	3	4	2	4	3	3	4	4	4	4	1	4	2	2	4	3	5	3	4	4	4	4	3	4	1	4
2	7	boy	4	4	4	4	4	4	3	4	4	2	4	3	4	3	3	1	3	1	3	4	5	3	4	4	4	3	3	4	4	3
2	7	boy	3	2	2	4	4	2	4	3	4	4	3	4	4	3	3	4	4	3	4	2	3	2	4	4	2	3	3	4	1	3
2	7	boy	3	3	4	4	4	2	3	3	3	4	4	4	4	3	3	3	3	3	4	0	5	3	1	4	3	4	3	4	3	3
2	7	boy	4	4	4	4	4	4	3	4	4	3	3	4	4	4	3	1	2	1	4	3	3	3	3	4	3	3	3	4	2	3
2	7	boy	3	4	3	4	4	2	4	3	2	3	3	4	4	3	4	3	4	3	4	4	3	3	3	4	5	2	3	4	3	2
2	7	boy	3	4	3	4	4	2	4	4	4	1	4	4	3	4	2	3	4	3	4	3	5	3	3	4	2	3	3	4	3	4
2	7	boy	4	3	4	3	4	3	3	3	4	3	3	4	4	4	2	2	3	4	3	4	3	3	4	4	5	4	1	4	3	3
2	7	boy	3	4	3	4	3	4	3	4	3	2	4	4	4	2	3	3	4	3	4	3	4	3	3	4	5	4	2	4	4	3
2	7	boy	4	3	3	3	4	3	3	4	3	2	3	4	4	3	3	4	4	3	4	4	5	3	3	4	5	4	2	4	3	3
2	7	boy	4	3	3	3	4	3	4	4	4	2	4	4	4	3	4	1	4	2	4	4	4	3	4	4	5	4	2	4	3	4
2	7	boy	3	4	4	4	3	4	3	3	3	3	3	3	4	4	3	3	4	3	4	3	5	2	2	3	4	4	3	4	3	3
2	7	boy	4	3	2	4	4	3	4	3	3	3	4	3	4	3	4	2	4	4	4	2	5	2	4	3	5	3	2	4	4	3
2	7	boy	3	4	3	3	3	4	4	3	4	3	3	3	4	4	3	3	3	4	2	4	3	3	1	4	4	2	1	4	3	4
2	7	boy	3	4	4	3	3	3	4	3	3	3	4	4	4	4	3	2	3	4	4	3	4	2	4	3	2	3	2	4	4	4
2	7	boy	3	3	4	2	3	3	4	4	3	2	3	4	3	4	4	4	4	4	4	3	4	2	4	4	3	4	2	4	4	3
2	7	boy	3	4	3	3	4	3	4	4	2	3	4	4	4	3	3	3	4	3	4	4	2	3	4	4	5	3	3	4	4	4
2	7	boy	4	3	4	4	4	3	3	2	4	3	4	3	4	3	3	3	4	4	4	3	4	1	2	3	4	1	3	4	2	2
2	7	boy	3	4	2	4	3	4	2	4	3	2	4	4	4	3	4	4	4	4	4	1	4	3	1	4	3	1	1	4	4	4
2	7	boy	3	3	4	2	4	3	4	4	4	3	4	3	4	4	3	4	2	4	4	4	4	3	4	4	2	2	2	3	3	3
2	7	boy	4	4	4	2	4	4	1	4	4	2	4	4	4	4	4	1	4	4	4	3	5	2	3	4	5	2	2	4	2	4
2	7	boy	3	4	3	4	3	4	4	3	4	2	4	4	4	4	2	2	4	4	4	2	4	3	4	4	3	3	3	4	4	3
2	7	boy	4	4	4	4	3	4	4	4	2	4	4	4	1	2	4	3	4	4	3	1	4	3	2	2	5	3	1	3	1	0
2	7	boy	4	4	3	3	4	3	4	4	4	3	4	3	4	3	4	2	4	3	4	3	3	2	4	4	4	2	2	3	4	3
2	7	boy	4	3	2	3	4	3	4	4	4	4	3	4	4	4	3	2	4	4	4	4	3	3	4	4	5	3	2	3	3	4
2	7	boy	4	3	4	4	3	4	2	4	3	3	4	4	3	4	3	4	3	4	4	4	4	3	4	4	4	4	2	4	3	4
2	7	boy	4	3	4	4	3	4	4	2	3	4	4	4	4	4	4	3	4	2	2	2	4	1	3	4	5	3	3	4	3	4
2	7	boy	4	3	4	4	4	4	4	3	2	4	4	4	4	4	3	2	4	3	4	4	5	3	3	4	4	2	3	4	2	4
2	7	boy	4	3	4	4	3	4	4	4	4	1	3	4	4	4	3	3	4	4	4	2	5	3	4	4	4	4	2	4	3	4
2	7	boy	4	3	4	3	4	4	4	4	4	3	4	4	3	4	2	3	4	3	4	4	5	3	4	4	5	4	3	3	1	3
2	7	boy	3	4	4	2	4	2	4	4	4	1	4	4	4	4	4	4	4	4	4	1	3	3	4	4	5	1	3	4	3	4
2	7	boy	3	3	4	4	3	4	3	4	4	4	4	4	3	3	4	2	4	4	4	2	5	3	4	4	4	3	3	3	3	4
2	7	boy	3	4	4	3	4	4	4	3	4	3	4	4	4	3	4	2	4	3	4	3	5	3	3	4	5	4	3	4	2	4
2	7	boy	4	3	3	4	3	4	4	4	4	3	4	4	4	4	3	3	3	4	3	3	2	3	1	4	5	4	3	4	3	4
2	7	boy	4	4	4	3	4	4	4	2	4	2	4	4	4	4	3	4	3	4	4	3	5	3	4	4	3	4	3	4	4	2
2	7	boy	3	4	4	4	4	4	4	4	4	4	4	4	4	4	2	2	4	2	3	1	4	2	4	4	5	3	2	3	4	2
2	7	boy	4	4	4	2	4	4	4	4	4	3	4	4	4	4	4	1	4	3	4	3	4	3	3	4	3	4	2	3	4	3
2	7	boy	4	4	3	4	3	4	3	4	3	4	4	4	4	4	3	3	4	3	4	3	2	3	4	4	5	4	3	4	4	3
2	7	boy	4	3	2	4	4	3	4	4	3	3	4	4	4	3	4	4	4	4	4	4	5	2	4	4	3	3	2	4	4	4
2	7	boy	4	4	2	4	4	4	3	4	4	3	4	4	4	3	4	3	4	3	4	4	4	3	3	4	4	4	3	4	4	3
2	7	boy	4	4	3	3	4	4	4	4	4	3	4	4	4	4	4	2	3	4	3	0	1	3	0	3	4	4	2	4	2	3
2	7	boy	4	4	3	4	4	4	4	3	4	4	4	3	4	4	4	2	4	3	4	3	4	3	2	4	3	1	3	4	2	3
2	7	boy	4	3	4	4	3	4	4	4	4	3	4	4	4	4	4	2	4	3	4	3	3	3	4	4	3	3	2	3	3	4
2	7	boy	4	4	4	4	4	4	4	4	4	3	4	4	4	4	2	3	4	2	2	4	3	3	4	4	5	3	3	4	3	2
2	7	boy	4	3	4	2	4	4	4	4	4	4	4	3	4	4	4	4	4	2	4	3	3	2	4	4	5	3	3	4	3	3
2	7	boy	4	2	2	2	4	4	4	4	4	4	4	4	4	4	4	4	4	4	4	3	4	3	4	4	5	3	2	4	2	4
2	7	boy	4	3	4	4	3	4	3	4	4	4	4	4	4	4	3	2	4	4	4	4	4	3	4	3	4	3	2	4	4	3
2	7	boy	4	4	4	2	4	4	4	2	4	3	4	4	4	4	4	4	4	4	3	3	5	2	4	4	3	2	3	2	4	3
2	7	boy	4	3	4	4	4	4	3	4	3	4	4	4	4	4	4	2	4	4	4	2	3	2	4	4	5	4	3	4	4	4
2	7	boy	4	4	4	4	4	4	4	4	4	3	4	4	4	4	3	1	4	4	4	3	5	3	4	4	5	4	3	4	4	3
2	7	boy	4	4	4	4	4	4	4	4	4	4	4	4	4	4	2	4	2	4	4	3	4	3	4	4	3	2	3	4	2	3
2	7	boy	3	4	4	4	4	4	3	3	4	4	3	4	4	4	4	4	4	4	4	3	4	3	3	4	5	4	2	3	4	3
2	7	boy	3	4	4	4	4	4	4	4	4	4	4	4	4	4	2	4	3	4	4	4	5	3	4	4	5	2	3	4	4	2
2	7	boy	3	4	4	4	4	4	4	4	4	2	4	4	4	4	4	4	4	4	4	2	4	3	3	4	5	4	2	2	4	4
2	7	boy	4	4	4	4	4	4	4	4	4	4	4	4	4	4	4	2	4	3	4	2	5	2	3	4	4	4	3	3	3	4
2	7	boy	4	2	4	4	4	4	4	4	4	4	4	4	4	4	4	4	4	4	3	1	2	2	2	2	3	1	2	2	2	3
2	7	boy	4	4	4	4	4	4	4	4	4	4	4	4	4	4	4	2	4	4	3	3	3	3	2	3	4	0	1	4	3	3
2	7	boy	4	4	3	4	4	4	4	4	3	4	4	4	4	4	4	4	4	4	4	4	4	2	3	4	5	4	1	3	4	4
2	7	boy	4	4	4	4	4	4	4	4	4	4	4	4	2	4	4	4	4	4	4	4	3	2	4	4	4	4	3	4	3	4
2	7	boy	4	4	4	4	4	4	4	4	4	4	4	4	4	4	4	2	4	4	4	4	4	3	4	4	5	4	2	4	3	4
2	7	boy	4	4	4	4	4	4	4	4	4	4	4	4	4	4	3	4	4	4	3	0	1	3	3	3	5	0	3	3	3	4
2	7	boy	4	4	4	4	4	3	4	4	4	4	4	4	4	4	4	4	4	4	4	4	5	3	3	4	4	3	3	3	4	1
2	7	boy	4	4	4	4	4	4	4	4	4	4	4	4	4	4	4	3	4	4	4	3	3	3	4	4	5	3	3	4	3	4
